# Supplementary material for: TreeMap, a tree-level model of conterminous US forests circa 2014 produced by imputation of FIA plot data
Source: Sci Data. 2021 Jan 15;8:11. doi: 10.1038/s41597-020-00782-x (PMC7810723; doi:10.1038/s41597-020-00782-x)
Supplement: Supplementary file 1 — Supplementary Table 1 [file 41597_2020_782_MOESM1_ESM.xlsx]

## Sheet: EVG_confusion_matrix
Supplementary Table 1. Confusion matrix illustrating the number of pixels correctly and incorrectly classified in the various vegetation group classes in the target and imputed datasets.
		Reference
		602	603	605	607	610	614	615	620	621	622	624	625	626	627	628	629	630	631	632	633	634	635	638	639	640	642	643	644	645	651	652	655	656	657	658	659	660	661	662	663	664	665	666	667	668	670	672	673
Imputed	602	29131927	357701	4610	0	1375	361648	695	23	11300	21964	0	15647	31	55	6651	207	740	814	5496	6341	0	150490	1973	41431	236	10	658866	54	25	0	104	8599	0	0	0	68227	977	0	0	191	0	195	37946	0	0	0	0	0
	603	66601	15891666	4303	0	7297	115	0	29	6585	4046	0	274	0	10	13389	0	783	210	0	9	0	26761	0	2486	233	0	54900	0	0	0	0	0	0	0	0	0	0	0	0	0	0	0	0	0	0	0	0	0
	605	1157	335	2446438	0	0	0	0	0	507	0	0	422	0	0	10201	0	208	0	0	0	0	7757	0	830	0	0	7116	0	0	0	0	0	0	0	0	0	0	0	0	0	0	0	0	0	0	0	0	0
	607	56	0	0	349912	0	0	2498	18	0	2	0	744	1733	1	1520	548	2958	374	0	4	337	1704	0	0	0	5	279	0	0	0	0	0	0	0	0	0	0	0	0	0	0	0	0	0	0	0	0	0
	610	25195	59516	4	215302	26515035	119602	29068	3258	0	56	0	661409	556725	14152	159	521892	8076	273582	25513	105609	65280	3369277	6484	2322	17139	222	385814	0	27399	0	0	0	0	0	0	0	0	0	0	0	0	0	0	0	0	0	0	0
	614	668300	168950	3766	1	23691	54432746	82	718	97722	21141	0	12330	1508	67	166989	2256	1729	167	3389	109	0	1425677	3113	52622	36780	65	9464	194	125901	0	0	0	0	0	0	0	0	0	0	0	0	0	0	0	0	0	0	0
	615	77400	1	0	1484	17060	79956	55306636	582	0	145	0	3930	153911	1322	582	3223	1	689	36286	30662	811	561358	349952	515	7	40549	169106	0	248338	0	0	0	0	0	0	0	0	0	0	0	0	0	0	0	0	0	0	0
	620	978754	29728	13378	51425	2533	11022	1085	10453882	48773	1243	0	195	4694	28	221029	5469	105171	7866	168	1063	0	155574	0	776	29	0	10244	850	8	0	0	0	0	0	0	0	0	0	0	0	0	0	0	0	0	0	0	0
	621	56388	23488	21163	0	2	929	0	1407	2936165	3070	0	1697	0	0	364876	0	26415	6	0	0	0	405392	0	267	179	0	18366	71	0	0	0	0	0	0	0	0	0	0	0	0	0	0	0	0	0	0	0	0
	622	986501	330521	12880	17620	1945	1290513	27	938	84712	32998602	0	4269	274	4231	108782	3570	16449	35981	2565	82540	0	1047917	9	70004	534570	49	25920	974	707	0	0	0	0	0	0	0	0	0	0	0	0	0	0	0	0	0	0	0
	624	0	0	3878	0	0	0	0	0	0	0	4610964	0	0	0	0	0	1837	0	0	0	0	41164	0	0	0	0	0	0	0	0	0	0	0	0	0	0	0	0	1266	0	0	0	0	0	19	2909	0	0
	625	1232814	1888701	25611	43513	162811	8512227	1604	735	27050	132250	0	89256646	47805	21411	626952	183151	13683	135233	37231	81042	5116	4515156	30272	445964	48606	645	1284856	16266	54023	0	0	0	0	0	0	1	0	0	0	0	0	0	0	0	0	0	0	0
	626	170	1	0	17688	1340	19661	49882	0	0	0	0	7521	22262819	163	386	54815	165	4494	9273	43294	68225	71002	23353	0	0	790	66388	0	57422	0	0	0	0	0	0	0	0	0	0	0	0	0	0	0	0	0	0	0
	627	22791	1989	0	193	1157	241	1043	88	0	1523	0	1513	131	6028357	327	318	138	44	2118	73966	396	24261	1353	1513	879	1719	28875	0	8949	0	0	0	0	0	0	0	0	0	0	0	0	0	0	0	0	0	0	0
	628	43237	3682	1668	358	2	3532	0	43	9357	893	0	2362	0	47	4893878	0	1020	20	0	770	0	20217	0	3286	1672	0	52133	0	0	0	0	0	0	0	0	0	0	0	0	0	0	0	0	0	0	0	0	0
	629	786	3	0	246768	20486	16429	16936	58	0	34	0	74693	958165	300	51	10465575	4472	20082	1683	6763	12820	480557	706	6	180	31	138064	0	101919	0	0	0	0	0	0	0	0	0	0	0	0	0	0	0	0	0	0	0
	630	202160	117119	91946	1265	574	486	0	92100	24876	12956	0	73593	4630	51	1108105	3769	187198181	13404	0	5304	33831	447818	0	1604	109	0	127038	1	0	0	0	0	0	0	0	0	0	0	0	0	0	0	0	0	0	0	0	0
	631	1407954	991132	18697	78601	202107	1843330	465	20284	457091	212646	0	265131	18844	5962	508227	42526	228355	102345858	46939	27151	0	3150915	4030	83063	98302	271	120698	7796	1558	0	0	0	0	0	0	103941	0	0	0	0	0	0	0	0	0	0	0	0
	632	31925	0	0	0	19459	13671	17	0	0	21	0	970	1958	60	254	226	0	191	10729763	1296	0	324103	102786	32	14	541	3586	0	266530	0	0	0	0	0	0	0	0	0	0	0	0	0	0	0	0	0	0	0
	633	599	46	0	110	0	6	0	7	0	32	0	0	189	1420	4021	1089	129	42	5	11000695	0	6877	0	44	5	35	132	0	54	0	0	0	0	0	0	0	0	0	0	0	0	0	0	0	0	0	0	0
	634	0	0	0	40831	213	75	5149	0	0	0	0	306	14986	66	0	43553	0	2782	172	2996	8148436	88752	866	0	0	0	7008	0	4928	0	0	0	0	0	0	0	0	0	0	0	0	0	0	0	0	0	0	0
	635	528251	163519	19020	13693	206659	2690871	1332	1651	22267	62985	46977	133466	96845	911	76120	118466	2058	20658	2517	2362	43	40522079	337	319296	50267	48	100024	4010	3250	0	0	104	35419	0	0	817752	1361	0	97985	1842	0	0	97749	0	14045	100	0	0
	638	3186	0	0	0	37	16104	92	0	0	0	0	263	601	0	0	5	0	0	1861	0	0	219518	7187573	9	0	122	1059	0	26637	0	0	0	0	0	0	0	0	0	0	0	0	0	0	0	0	0	0	0
	639	567813	2220609	5521	0	820	3713852	4	190	38189	81977	0	5773	1	15403	15108	0	2416	3778	274	233	0	250641	1	80722103	151752	876	239504	1292	3359	0	0	0	0	0	0	0	0	0	0	0	0	0	0	0	0	0	0	0
	640	93800	4547	1	1505	2	104427	0	106	7049	10593	0	0	0	557	8683	1021	1243	6449	1	5586	0	67111	0	2	20533249	1	14293	72	0	0	0	0	0	0	0	0	0	0	0	0	0	0	0	0	0	0	0	0
	642	7842	0	0	0	80	5507	11693	0	0	1612	0	184	8337	74779	40	40	0	5	11299	2167	0	73116	3187	25	3791	19467859	15120	0	67501	0	0	0	0	0	0	0	0	0	0	0	0	0	0	0	0	0	0	0
	643	282262	76752	9993	6524	38432	1027072	40977	41	7582	495	0	2256	80456	209738	63507	64518	1116	1053	88051	494609	2526	119251	6121	25091	3566	195923	68055152	19524	79465	0	0	0	0	0	0	0	0	0	0	0	0	0	0	0	0	0	0	0
	644	186	31	0	0	0	9117	0	7	7825	54	0	0	0	0	45	0	0	44	0	0	0	14	0	24	9	0	0	112599	0	0	0	0	0	0	0	0	0	0	0	0	0	0	0	0	0	0	0	0
	645	2555	55	0	1565	13502	5848	596	2	0	48	0	12113	2375	732	4282	2231	4	37624	6959	4822	146	114297	15505	2178	4846	166	13292	0	6623238	0	0	0	0	0	0	0	0	0	0	0	0	0	0	0	0	0	0	0
	651	0	0	0	0	0	0	0	0	0	0	0	0	0	0	0	0	0	0	0	0	0	0	0	0	0	0	0	0	0	7033	0	0	0	0	0	0	0	0	0	0	0	0	2	0	0	0	0	0
	652	450	0	0	0	0	0	0	0	0	0	0	0	0	0	0	0	0	0	0	0	0	93	0	0	0	0	0	0	0	0	17329543	6189	0	0	0	1409	2756	0	0	4681	0	4324	2140	0	0	0	0	0
	655	0	0	0	0	0	0	0	0	0	0	0	0	0	0	0	0	0	0	0	0	0	0	0	0	0	0	0	0	0	0	565	171559822	0	0	19	16323	115227	169890	33	2537	149579	1506	1595	5710	1901	338	0	4553
	656	0	0	0	0	0	0	0	0	0	0	140933	0	0	0	0	0	0	0	0	0	0	0	0	0	0	0	0	0	0	0	0	0	3041681	0	0	0	0	0	2837	0	0	0	159951	0	53344	0	0	0
	657	0	0	0	0	0	0	0	0	0	0	0	0	0	0	0	0	0	0	0	0	0	0	0	0	0	0	0	0	0	0	0	0	0	4067609	52204	0	0	0	0	0	0	0	28	0	1200160	0	19245	92
	658	0	0	0	0	0	0	0	0	0	0	0	0	0	0	0	0	0	0	0	0	0	0	0	0	0	0	0	0	0	0	0	3661	0	16	41004243	4	581	19052	0	0	537244	97	26000	15764	7460	1654	0	4904
	659	526	23	0	0	0	0	0	0	194	0	0	0	0	0	125	0	0	1	0	0	0	81995	0	0	0	0	10	0	0	0	41	1024	0	0	0	2175982	4062	0	2668	978	0	3	12985	0	0	0	0	0
	660	0	0	0	0	0	0	0	0	0	0	3	0	0	0	0	0	0	0	0	0	0	3624	0	0	0	0	0	0	0	0	19955	1368011	0	0	489	71011	174110680	38422	578	90370	1522904	39227	108517	610	20402	77652	0	13897
	661	0	0	0	0	0	0	0	0	0	0	0	0	0	0	0	0	0	0	0	0	0	0	0	0	0	0	0	0	0	0	0	493647	0	0	477	61	38742	99793468	706	10	198195	0	570	14098	937	481	0	189
	662	0	0	115775	0	0	0	0	0	0	0	145547	0	0	0	0	0	0	0	0	0	0	624895	0	0	0	0	0	0	0	0	0	17088	7392	0	0	45	169688	0	68756505	2539	95	0	417276	0	76637	50626	0	48
	663	0	0	0	0	0	0	0	0	0	0	0	0	0	0	0	0	0	0	0	0	0	2800	0	0	0	0	0	0	0	0	35000	115152	0	0	0	17611	23	0	0	13977161	187	1544	6407	0	886	25374	0	60
	664	0	0	0	0	0	0	0	0	0	0	0	0	0	0	0	0	0	0	0	0	0	0	0	0	0	0	0	0	0	0	0	2981	0	0	11583	12	1751	998	0	10	84176631	3206	7970	4596	1834	21482	0	4185
	665	0	0	0	0	0	0	0	0	0	0	0	0	0	0	0	0	0	0	0	0	0	0	0	0	0	0	0	0	0	0	453	102851	0	0	586	3494	3726	0	0	20097	39340	10017027	195538	0	17528	33	0	1
	666	195	0	12453	0	0	0	0	0	0	0	240859	0	0	0	0	0	0	0	0	0	0	323187	0	0	0	0	0	0	0	0	19118	162058	113850	223	3333466	154526	48455	142911	820	18655	360189	6049	102135306	100753	250579	72180	0	11443
	667	0	0	0	0	0	0	0	0	0	0	0	0	0	0	0	0	0	0	0	0	0	0	0	0	0	0	0	0	0	0	0	282935	0	0	14118	0	10	19747	1	0	1098374	0	240	18363750	17	369	0	5
	668	0	0	8264	0	0	0	0	0	0	0	170423	0	0	0	0	0	0	0	0	0	0	731232	0	0	0	0	0	0	0	0	0	5541	17253	333	513	2	19843	253	40462	393	4005	22	1040389	17171	24325923	77854	52	682
	670	0	0	7628	0	0	0	0	0	0	0	1561	0	0	0	0	0	0	0	0	0	0	288660	0	0	0	0	0	0	0	0	0	3410	0	0	13	409	4007	2892	3	208	350	1	3629	68	11049	3154305	0	494
	672	0	0	0	0	0	0	0	0	0	0	0	0	0	0	0	0	0	0	0	0	0	0	0	0	0	0	0	0	0	0	0	0	0	12675	21359	0	0	0	0	0	0	0	3	0	583	0	312541	0
	673	0	0	0	0	0	0	0	0	0	0	0	0	0	0	0	0	0	0	0	0	0	0	0	0	0	0	0	0	0	0	0	10495	0	0	12	774	28884	38932	5	155	2612	9	1827	235	112	986	0	1544494
	675	0	0	0	0	0	0	0	0	0	0	0	0	0	0	0	0	0	0	0	0	0	0	0	0	0	0	0	0	0	0	7972	66	0	246	1317	0	620	0	0	0	1	17	40	71	5945	4	6097	14
	676	827	0	0	0	0	0	0	0	0	0	0	0	0	0	0	0	0	0	0	0	0	2342	0	0	0	0	0	0	0	0	185928	12825	0	0	48	106967	1543	0	0	12888	73	18555	6699	0	8	0	0	0
	677	0	0	0	0	0	0	0	0	0	0	0	0	0	0	0	0	0	0	0	0	0	2342	0	0	0	0	0	0	0	0	0	27749	272	3802	595201	0	942	91347	32	0	37125	0	2007	6741	201079	9526	291	313
	678	0	0	0	0	0	0	0	0	0	0	0	0	0	0	0	0	0	0	0	0	0	0	0	0	0	0	0	0	0	0	0	0	0	828	692	0	0	0	0	0	0	0	0	0	59	0	7784	0
	679	0	0	0	0	0	0	0	0	0	0	0	0	0	0	0	0	0	0	0	0	0	0	0	0	0	0	0	0	0	0	0	0	0	269	109730	0	0	0	0	0	0	0	2120	49	4557	37	0	172
	680	0	0	0	0	0	0	0	0	0	0	2	0	0	0	0	0	0	0	0	0	0	2	0	0	0	0	0	0	0	0	0	10942	799	451	1301720	0	8004	80616	36	11	381391	0	75583	22692	4163	1355	0	3140
	681	0	0	0	0	0	0	0	0	0	0	0	0	0	0	0	0	0	0	0	0	0	0	0	0	0	0	0	0	0	0	0	0	0	0	0	0	0	0	0	0	0	0	0	0	25	36	0	3
	682	12	0	0	0	0	0	0	0	0	0	0	0	0	0	0	0	0	0	0	0	0	4	0	0	0	0	0	0	0	7100	50348	474570	0	0	134	6124	21647	6	0	84658	990522	175938	207691	0	158150	10	0	70
	683	0	0	0	0	0	0	0	0	0	0	0	0	0	0	0	0	0	0	0	0	0	0	0	0	0	0	0	0	0	0	1	2355	0	0	0	5319	279	0	0	244	1	76	3	0	1521	0	0	2
	684	0	0	0	0	0	0	0	0	0	0	209	0	0	0	0	0	0	0	0	0	0	0	0	0	0	0	0	0	0	0	0	1	255	25963	208135	0	4267	1817	1272	0	0	0	9247	0	134248	0	275	484
	685	0	0	0	0	0	0	0	0	0	0	0	0	0	0	0	0	0	0	0	0	0	0	0	0	0	0	0	0	0	1	342	10451	0	0	10196	3	210	752	0	43	950485	10713	57975	217	23857	4404	0	6110
	686	0	0	0	0	0	0	0	0	0	0	0	0	0	0	0	0	0	0	0	0	0	0	0	0	0	0	0	0	0	0	0	2	0	0	1764	0	4309	153	0	0	27951	30	434	0	16402	3004	0	82
	687	0	0	0	0	0	0	0	0	0	0	0	0	0	0	0	0	0	0	0	0	0	0	0	0	0	0	0	0	0	0	0	0	0	0	288	0	0	0	0	0	0	0	3	0	227	4	0	0
	688	0	0	0	0	0	0	0	0	0	0	0	0	0	0	0	0	0	0	0	0	0	0	0	0	0	0	0	0	0	0	0	201	0	0	0	0	1484	0	110	20	0	0	0	0	2	27	0	0
	689	0	0	12	0	0	0	0	0	0	0	0	0	0	0	0	0	0	0	0	0	0	736	0	0	0	0	0	0	0	0	0	5690	1	0	0	0	4024	0	108	138	0	0	108740	0	66	0	0	6279
	690	0	0	0	0	0	0	0	0	0	0	0	0	0	0	0	0	0	0	0	0	0	4	0	0	0	0	0	0	0	0	0	4189	0	0	2	0	155837	10	8088	1071	55	0	0	0	467	218	0	41
	691	0	0	0	0	0	0	0	0	0	0	0	0	0	0	0	0	0	0	0	0	0	0	0	0	0	0	0	0	0	0	0	0	0	266	865	0	0	0	0	0	0	0	95	0	130	0	0	56
	693	24	0	0	0	0	0	0	0	0	0	0	0	0	0	0	0	0	0	0	0	0	0	0	0	0	0	0	0	0	14054	38840	750	0	0	2271	460	59	0	0	2568	48974	13001	218004	0	154410	0	0	30
	694	50913	0	0	0	0	0	0	0	0	0	1	0	0	0	0	0	0	0	0	0	0	64144	0	0	0	0	0	0	0	33	453609	17751	8835	41284	247606	36489	7577	10472	6564	22056	18090	38258	218879	539	3022349	39942	116	2781
	695	0	0	0	0	0	0	0	0	0	0	0	0	0	0	0	0	0	0	0	0	0	0	0	0	0	0	0	0	0	0	0	541	0	0	341	0	4718	10	0	0	33177	0	655	30	1454	31943	0	0
	696	42	2728	59257	0	6502	0	0	3395	1	0	4302	23583	0	0	0	0	73	11079	0	0	0	53351	0	171	0	0	51064	0	0	0	0	0	0	0	0	0	0	0	0	0	0	0	7	0	1864	49811	0	0
	697	0	0	0	0	0	0	0	0	0	0	0	0	0	0	0	0	0	0	0	0	0	0	0	0	0	0	0	0	0	0	0	16865	0	10	25144	0	21194	5222	58	0	1304	0	906	170	2227	94	0	877
	698	0	0	0	0	0	0	0	0	0	0	0	0	0	0	0	0	0	0	0	0	0	0	0	0	0	0	0	0	0	0	0	0	314	21	2218	0	0	0	2	0	0	0	3	0	2086	1	0	41
	701	0	0	0	0	0	0	0	0	0	0	0	0	0	0	0	0	0	0	0	0	0	0	0	1	0	0	0	0	0	0	0	0	0	0	0	0	0	0	0	0	0	0	0	0	0	0	0	0
	707	0	0	0	0	0	0	0	0	0	0	0	0	0	0	0	0	0	0	0	0	0	0	0	0	0	0	0	0	0	0	0	9761	0	3	157	40	521	664	0	0	2671	1	188	0	1089	2177	0	54
	708	0	0	0	0	0	0	0	0	0	0	103	0	0	0	0	0	0	0	0	0	0	0	0	0	0	0	0	0	0	0	0	0	15671	1	0	0	0	0	555	0	0	0	4870	536	429	7	0	83
	731	151	0	0	0	0	0	0	0	0	0	1956	0	0	0	0	0	0	0	0	0	0	334196	0	0	0	0	0	0	0	0	181560	232737	157004	66848	91608	63870	785837	43469	132245	82279	136118	12544	254141	486146	11977693	2203748	11693	36617
	740	0	0	11370	0	0	0	0	0	0	0	173578	0	0	0	0	0	0	0	0	0	0	65315	0	0	0	0	0	0	0	0	0	230429	233447	8	152350	15340	192736	60448	109661	25472	2342080	5383	611448	920277	146065	128768	0	52301
	accuracy	0.798709	0.711583	0.844288	0.321505	0.973275	0.732815	0.997057	0.98812	0.775277	0.983026	0.832692	0.985594	0.919305	0.94491	0.596502	0.908591	0.997765	0.994397	0.974409	0.918302	0.977269	0.672368	0.928913	0.987116	0.955638	0.987718	0.949717	0.687825	0.860026	0.249212	0.945761	0.979215	0.837423	0.963693	0.868902	0.593526	0.990579	0.992757	0.994128	0.973932	0.904544	0.968041	0.963215	0.920017	0.581348	0.529116	0.87279	0.911423
[truncated: 29 more columns]
